# Supplementary material for: Empirical studies on how ethical recommendations are translated into practice: a cross-section study on scope and study objectives
Source: BMC Med Ethics. 2023 Jan 11;24:2. doi: 10.1186/s12910-022-00873-x (PMC9835353; doi:10.1186/s12910-022-00873-x)
Supplement: Supplementary file 2 — Additional file 2: Table S2: Data extraction - Aspirational Norms. [file 12910_2022_873_MOESM2_ESM.xlsx]

## Sheet: Aspirational norm
Supplement Table S2 Data extraction - Aspirational Norms
Norm	Aim of study	Study Title	First Author
Privacy	The objective of this study is to describe the factors related to the realisation of privacy of Somali refugees in health care by describing the factors related to the patient, healthcare professional and interpreter.	Factors related to privacy of Somali refugees in health care	Ekloef (2019),
Privacy	To describe patient’s informational privacy, its realization, and the factors related to the realization in prehospital emergency care from the perspective of paramedics.	Patient’s informational privacy in prehospital emergency care: Paramedics’ perspective	Koskimies (2019)
Patient’s rights	We aimed to assess the level of knowledge about patients’ rights among the nursing staff at Friendship Teaching Hospital in Sudan.	Operationalization of patients’ rights in Sudan: Quantifying nurses’ knowledge	Abdalla (2018)
Ethical conflicts	This study was aimed at determining the frequency, degree, level of exposure, and type of ethical conflict among nurses working in the intensive care units.	Ethical conflict among nurses working in the intensive care units	Pishgooie (2018)
Ethical conflicts	The objectives of this study were, first, to obtain a transcultural Portuguese-language adaptation and validation of the Ethical Conflict Nursing Questionnaire–Critical Care Version and, second, to analyse Portuguese critical care nurses’ level of exposure to ethical conflict and its characteristics.	Ethical conflicts and their characteristics among critical care nurses	LluchCanut (2019)

## Sheet: Specific norm
Ethical decision making	This study was carried out in order to determine ethical decision-making levels of oncology nurses.	Ethical decision-making levels of oncology nurses	Baysal (2018)
Supplement Table S2 Data extraction - Specific Norms
Norm	Aim of study	Study Title	First Author
Ethical decision making	The present study aimed to identify and describe the experiences of EMS (emergency medical service) personnel in EDM (ethical decision making) when they are faced withethical dilemmas. In addition, this study aimed to identify and describe the experiences of Iranian pre-hospital emergency service personnel in the field of EDM.	Experiences of pre-hospital emergency medical personnel in ethical decision- making: a qualitative study	Torabi (2018)
Ethical decision making	The purpose of this study was to identify barriers of ethical decision-making in Iranian Emergency Medical Service personnel.	Barriers to ethical decision-making for pre-hospital care professionals	Torabi (2019)
other	This qualitative interview study explored decision-making processes for children with cancer at different stages in their treatment in Switzerland and Romania	Decision making in pediatric oncology: Views of parents and physicians in two European countries	Badarau (2016)
other	This study gathered information about the frequency of religious exemptions and policy in New Jersey that was created out of respect for religious beliefs.	Frequency of use of the religious exemption in New Jersey cases of determination of brain death	Son (2018)
equipoise	In pediatrics, data on equipoise are lacking. We hypothesize that 1) lack of equipoise at enrolment among parents may reduce recruitment; 2) lack of equipoise during participation may reduce retention in patients assigned to a less favoured treatment-strategy.	Participation in a single-blinded pediatric therapeutic strategy study for juvenile idiopathic arthritis: are parents and patient-participants in equipoise?	HissinkMuller (2018)
Therapeutic misconception	This study examined the extent to which 72 incarcerated individuals may experience therapeutic misconception about their participation in one of six clinical trials, and its correlation with participant characteristics and potential influences on research participation.	An exploratory study of therapeutic misconception among incarcerated clinical trial participants	christopher (2015)
Therapeutic misconception	The purpose of this article is to examine the extent to which cancer clinical trial participants assess the benefits and risks of research participation before enrollment.	Cancer clinical trial participants' assessment of risk and benefit	ulrich (2015)
Moral distress	To analyze moral distress and its relation with sociodemographic and academic variables in undergraduate students from different universities in Brazil.	Moral distress in undergraduate nursing students	Bordignon (2019)
Moral distress	To investigate the level of moral distress of nurses working in the Italian correctional setting, by completing the validation process of the Moral Distress Scale for Correctional Nurses.	Moral distress in correctional nurses: A national survey	Lazzari (2019)
Moral distress	To explore healthcare professionals’ experiences of situations that generate moral distress in Swedish paediatric oncology.	Moral distress in paediatric oncology: Contributing factors and group differences	Pergert (2018)
Moral distress	The present study aimed to determine the severity and frequency of moral distress in midwives working in birth centers.	Severity and frequency of moral distress among midwives working in birth centers	zolala (2018)
Moral distress	To explore the moral distress experiences encountered by undergraduate baccalaureate nursing students in community health nursing.	Moral distress of undergraduate nursing students in community health nursing	escolarchua (2018)
Ethical sensitivity	evaluating the ethical sensitivity of surgical intensive care nurses.	Evaluating ethical sensitivity in surgical intensive care nurses	Basar (2018)

## Sheet: Evaluation of Best Practices
Supplement Table S2 Data extraction - Best Practice
Norm	Aim of study	Study Title	First Author		IC	15
Conflict of interest policies	Evaluating the availability and comprehensiveness of conflict of interest policies	Conflicts of interest policies for authors, peer reviewers, and editors of bioethics journals	Master (2018)		COI	3
Conflict of interest policies	Evaluating the reporting of financial conflicts according to five pre-defined best practice criteria.	Management of financial conflicts of interests in clinical practice guidelines in Germany: results from the public database GuidelineWatch	Napierala (2018)		Leadership	2
Conflict of interest policies	Evaluate whether the authors of textbooks [...] had appreciable undisclosed potential financial conflicts of interest.	Undisclosed Conflicts of Interests among Biomedical Textbook Authors	Piper (2018)		Secondary finding	1
Ethical leadership practices	Evaluate whether ethical leadership practices contribute to employees’ willingness to raise ethical concerns	Ethical Leadership and Employees’ Perceptions About Raising Ethical Concerns to Managers in the Veterans Health Administration	Foglia (2019)		Adcande directive	1
Ethical leadership practices	This research determined the level of ethical leadership and its dimensions from nurses’ point of view and its effect on nursing errors and error reporting.	Ethical leadership, nursing error and error reporting from the nurses’ perspective	Barkhordari-sharifabad (2019)		Organ consent	1
Informed consent	Evaluate the effects of an autonomy-enhanced individualized assent/consent procedure	A randomized study of a method for optimizing adolescent assent to biomedical research	annett (2016)		Patient engagement in research	1
Informed consent	A pilot evaluation of the consent process was conducted during an international clinical trial of treatment for pulmonary tuberculosis to assess the feasibility of conducting an evaluation in a larger population and to guide these future efforts	Evaluation of the Informed Consent Process of a Multicenter Tuberculosis Treatment Trial	Chapman (2015)		Study approval	5
Informed consent	Explore whether a written IC form was provided to patients; whether they read and signed it; whether they communicated orally with the physician; whether these communications influenced patient decisions.	Does written informed consent adequately inform surgical patients? A cross sectional study	Agozzino (2019)		SDM	1
Informed consent	We aimed to obtain input from key stakeholders – research participants and those responsible for obtaining informed consent – to inform potential development of a multi-media informed consent “app.”	Improving Informed Consent: Stakeholder Views	Anderson (2017)			30
Informed consent	We examined stakeholder perspectives about how best to seek broad consent to sharing data from the Mahidol Oxford Tropical Medicine Research Unit, which implemented a data sharing policy and broad consent to data sharing in January 2016.	Challenges arising when seeking broad consent for health research data sharing: a qualitative study of perspectives in Thailand	Cheah (2018)
Informed consent	We examine how a pool of Swiss REC members deal with a number of cases involving human tissue, in order to determine the standards they adhere to, and their understanding and implementation of existing laws and guidelines	Consent requirements for research with human tissue: Swiss ethics committee members disagree	Colledge (2018)
Informed consent	the purpose of this pilot study was to identify and characterize important aspects of the informed consent process that teens believe impact their understanding of risks of participation in studies with genetic testing.	Older Teens’ Understanding and Perceptions of Risks in Studies With Genetic Testing: A Pilot Study	Ittenbach (2019)
Informed consent	To determine existing beliefs about the informed consent review process, impediments to shorter consent, and augmented/alternative consent methods, a survey of institutional review board (IRB) chairpersons was conducted.	Perspectives of IRB chairs on the informed consent process	Kane (2016)
Informed consent	We conducted semi-structured interviews with researchers from a genetic research institute in rural Pakistan and families who had given blood samples for their research.	“I didn't have anything to decide, I wanted to help my kids” – An interview-based study of consent procedures for sampling human biological material for genetic research in rural Pakistan	Kongsholm (2018)
Informed consent	Interviews were conducted with parents and their children who had participated in paediatric research to understand their experiences of assent and views on appropriate assent practice.	How should assent to research be sought in low income settings? Perspectives from parents and children in Southern Malawi	Mangochi (2019)
Informed consent	Evaluate the readability and subjective understanding of deidentified standard informed consent ducument.	Views of clinical trial participants on the readability and their understanding of informed consent documents	Sommers (2017)
Informed consent	In this paper we explore the reasons behind the low participation in the pilot with particular attention to challenges related to the communityengagement and informed consent process.	The challenge of community engagement and informed consent in rural Zambia: an example from a pilot study	Zulu (2019)
Informed consent	was designed to determine nurse knowledge and practices regarding their roles and responsibilities for informed consent in Turkey.	Surgical nurses’ knowledge and practices about informed consent	Akyuez (2018)
Informed consent	Biomedical HIV prevention research with minors is complicated by the requirement of parental consent, which may disclose sensitive information to parents. We examine the experience of principal investigators (PIs) and study personnel who faced this complex ethical issue in the first biomedical HIV prevention study that allowed minors to self-consent for enrollment.	Moral conflict and competing duties in the initiation of a biomedical HIV prevention trial with minor adolescents	Knopf (2016)
Advance directives	The aim of our study was to evaluate current general practitioner residents’ (GPR) behavior concerning their role in informing their patients about AD.	Advance directives in France: do junior general practitioners want to improve their implementation and usage? A nationwide survey	Hubert (2019)
Consent for organ donation	The objective of this research was to describe the cDCD consent policies of U.S. transplant hospitals, including consent for antemortem interventions (AMI), in order to inform the development of a more rigorous and sound consent process	Consent for organ donation after circulatory death at U.S. transplant centers	Hardart (2017)
Informed consent	To determine the ethical challenges of obtaining informed consent from surgical patients. Methods: The present study was a descriptive cross-sectional study using two researcher-made questionnaires and a checklist for data collection	Ethical challenges of obtaining informed consent from surgical patients	Moeini (2019)
Patient engagement in research	The aim of this study was to characterize patient engagement in research funded by the Patient-Centered Outcomes Research Institute (PCORI) as a step toward enhancing current understanding of the nature and effects of engagement and prompting an in-depth consideration of the ethical implications of engaging patients in research.	How are PCORI-funded [Patient-Centered Outcomes Research Institute] researchers engaging patients in research and what are the ethical implications?	Ellis (2016)
Secondary finding policies	We interviewed 18 laboratory directors and genetic counselors at 10 U.S. laboratories to investigate the motivations and interests shaping secondary findings reporting policies for clinical exome sequencing.	Understanding variations in secondary findings reporting practices across U.S. genome sequencing laboratories (ackerman (2017), S. 1: 330)	Ackerman (2017)
Study approval procedure	We describe the differences in EA for an pseudonymous, non-interventional, observational European study. Methods: Sixteen European national coordinators (NCs) of the international study on very old intensive care patients answered an online questionnaire concerning their experience getting EA.	Huge variation in obtaining ethical permission for a non-interventional observational study in Europe	Lange (2019)
Study approval procedure	In the period 2000–2010 the CME received 2,162 protocols for review. Some of these protocols were never approved. Until now, there has existed neither an overview of these failed protocols nor an overview of the reasons for their failure.	Problematic protocols: An overview of medical research protocols not approved by the LUMC medical ethics review committee	Tersmette (2016)
Study approval procedure	Here we quantify aspects of the research ethics and governance approvals for one interview- and questionnaire-based study conducted in England which used the National Health Service (NHS) procedures and the electronic Integrated Research Application System (IRAS).	Research approvals iceberg: how a ‘low-key’ study in England needed 89 professionals to approve it and how we can do better	Petrova (2019)
Study approval procedure	we aimed to characterise potential differences in ethics approval processes and outcomes in participating European countries.	Methodological challenges in European ethics approvals for a genetic epidemiology study in critically ill patients: the GenOSept experience	Tridente (2019)
Study approval procedure	We used a cross-sectional online survey to ascertain IRB professionals’ perspectives on IRB experiences with and preparedness for review of single-patient	Single-Patient Expanded Access Requests: IRB Professionals’ Experiences and Perspectives	Chapman (2019)
Surrogate decision making	It is not known whether surrogate’s prediction of patient’s integrative life-story narrative is better. Methods: Respondents in 90 family pairs rank-ordered 47 end-of-life statements as life-story narrative measure (Q-sort) and completed instruments on decision-control preference and healthcare-outcomes acceptability as control measures, from respondent’s view (respondent-personal) and predicted …	Prediction of life-story narrative for end-of-life surrogate’s decision-making is inadequate: a Q-methodology study	Hammami (2019)

## Sheet: Evaluation of Ethical Inst.
Supplement Table S2 Data extraction - Ethical Inst.
Norm	Aim of study	Study Title	First Author
Community advisory board	We assessed the perspectives, experiences and practices of the first local CAB in Eswatini (formerly known as Swaziland), which was implemented as part of the MaxART Early Access to ART for All study.	Experiences from a community advisory Board in the Implementation of early access to ART for all in Eswatini: a qualitative study	Mlambo (2019)
Institutional Research Ethics System	This study describes and applies an institutional research ethics model to assess the institutional research ethics capacity of Makerere University College of Heath Sciences	Exploring Institutional Research Ethics Systems: A Case Study From Uganda	Hyder (2015)
Patient organizations	With the help of Miranda Fricker’s theory of epistemic injustice, we scrutinize whether and, if so, which types of epistemic injustices (wrongdoings to a person as a knower) can be found within POs’ practices and the political field in which they operate, by analyzing 37 interviews with PO representatives, their members and policy makers.	Epistemic injustice in dementia and autism patient organizations: An empirical analysis	Jongsma (2017)
Ethics Commitees	This pilot study reports on a survey regarding recruitment, appointment, and training of members for health care ethics committees (HCECs).	Membership recruitment and training in health care ethics committees: Results from a national pilot survey	Prince (2017)
Ethics Commitees	The aim of this article is to evaluate the perspectives of all people involved and the process of implementation on the wards.	Team members perspectives on conflicts in clinical ethics committees	Scherer (2019)
Ethics consultation services / ethics support services	This study investigates the nature and degree of involvement of Canadian ethics consultants in such situations. Methods: This qualitative study used semi-structured interviews with Canadian ethics consultants to investigate the nature of their interactions with upper-level managers and governing board members in health care organizations, particularly in times of organizational crisis.	The interactions of Canadian ethics consultants with health care managers and governing boards during times of crisis	Kaposy (2016)
Ethics consultation services / ethics support services	This qualitative study explored the use of an online comment system in ethics consultation and its impact on consensus building and quality assurance.	The Use of an Online Comment System in Clinical Ethics Consultation	Hauschildt (2017)
Ethics consultation services / ethics support services	The present study was conducted nationwide and compares clinicians’ evaluations on a range of aspects with the CEC’s (clinical ethics committees) own evaluation.	Importance of systematic deliberation and stakeholder presence: a national study of clinical ethics committees	Magelssen (2019)
Ethics consultation services / ethics support services	This manuscript discusses the impact of ethics consultation on clinicians’ perceptions of a patient’s plan of care and on the personal values of clinicians who participated in an ethics consultation.	Values, Quality, and Evaluation in Ethics Consultation	Wocial (2019)
Ethics consultation services / ethics support services	To describe experienced outcomes after participating in a series of moral case deliberations, both during sessions and in daily practice, and to explore correlations between items to further validate the Euro- MCD Instrument.	Field-testing the Euro-MCD Instrument: Experienced outcomes of moral case deliberation	SnooTrimp (2019)
Ethics consultation services / ethics support services	The aim was to use the European Moral Case Deliberation Outcome Instrument (Euro-MCD) instrument to examine the importance of various MCD outcomes, according to healthcare professionals, prior to participation.	Important outcomes of moral case deliberation: a Euro-MCD field survey of healthcare professionals’ priorities	Svantesson (2018)
Ethics consultation services / ethics support services	Our research objective was therefore to develop a low threshold CES tool based on a series of MCDs on autonomy in long-term care. The tool was evaluated in three focus groups and adjusted.	Developing an ethics support tool for dealing with dilemmas around client autonomy based on moral case deliberations	Hartman (2018)
Ethics consultation services / ethics support services	The purpose of this article is to describe a bioethics consultation service at a pharmaceutical company, to report characteristics of consultations completed by the service over a 6-year period, and to share results of a consultation feedback survey	A Pharmaceutical Bioethics Consultation Service: Six-Year Descriptive Characteristics and Resultsof a Feedback Survey	Campen (2015)
Ethics consultation services / ethics support services	This study examines data collected from a busy ethics consultation service over a period of more than two decades.	Growing an ethics consultation service: A longitudinal study examining two decades of practice	gorka (2017)
Ethics consultation services / ethics support services	The aim of this article is to evaluate the implementation process of interdisciplinary ERGs in psychiatric and general hospital departments in Denmark (qualitative approach and systematic text condensation of 28 individual interviews and 4 focus groups)	Implementing ethics reflection groups in hospitals: an action research study evaluating barriers and promotors	Bruun (2019)

## Sheet: Educational programs
Supplement Table S2 Data extraction - Educational Programs
Norm	Aim of study	Study Title	First Author
Educational programs	Therefore, we sought to pilot an ethics and professionalism curriculum for faculty in obstetrics and gynaecology to remedy gaps in the formal, informal and hidden curriculum in medical education.	Feasibility of an ethics and professionalism curriculum for faculty in obstetrics and gynecology: a pilot study	Hollins (2019)
Educational programs	The purpose of this study was to evaluate an interprofessional approach to ethics education to all students across an academic health science center.	Beyond silos: An interprofessional, campus-wide ethics education program	Polczynski (2019)
Educational programs	Our pilot study aimed to discover, from the students’ perspective, how ethics pedagogy prepares medical students for clerkship and what gaps might remain.	Moving Beyond the Theoretical: Medical Students’ Desire for Practical, Role-Specific Ethics Training	Stites (2018)
Educational programs	This study aimed to explore and to evaluate the nursing students’ ethical challenges in the clinical settings (during their clinical education) in Iran.	Nursing students’ ethical challenges in the clinical settings: A mixed- methods study	Mehdipourrabori (2018)
Educational programs	The object of this study was to gain an understanding of nursing students’ attitudes and beliefs about professional values at entry and exit of an online registered nurse–to–bachelor of science in nursing program that includes a standalone ethics course and integrates American Nurses Association Code of Ethics provisions throughout the curriculum.	Exploring the development of professional values in an online RN-to-BSN program	Knecht (2019)
Educational programs	To discover how effective the participants perceived the program and if their goals of participation had been met.	Developing a moral compass: Themes from the Clinical Ethics Residency for Nurses’ final essays	Lee (2019)

## Sheet: Legal regulation
Supplement Table S2 Data extraction - Legal Regulation
Norm	Aim of study	Study Title	First Author
Legal regulation	We investigated the experiences of abortion providers in North Carolina practicing under the 2011 Woman’s Right to Know Act, which mandates that women receive counseling with specific, state-prescribed information at least 24 hours prior to an abortion.	“Prefacing the Script” as an ethical response to state-mandated abortion counseling	Buchbinder (2015)
Legal regulation	We explored depth of knowledge of OHRP regulations by surveying a nationwide sample of (1) mental health researchers [...].	Knowledge of Federal Regulations for Mental Health Research Involving Prisoners	Johnson (2014)
Legal regulation	The objective of this study was to explore abortion service providers’ personal experiences and reflections, perceptions of the abortion law, and ethical and dilemmas that arise.	When the law makes doors slightly open: ethical dilemmas among abortion service providers in Addis Ababa, Ethiopia	McLean (2019)
Legal regulation	We conducted 102 semistructured interviews with sIRB personnel, including directors, chairs, reviewers, and staff, from 20 IRBs that acted as sIRBs for multisite research, including 6 commercial/independent sIRBs, and 10 university-based academic and 4 federal sIRBs.	Reliance agreements and single IRB review of multisite research: Concerns of IRB members and staff	Lidz (2018)
Legal regulation	The purpose of this study is to better understand how surrogate decision-making laws function in practice	Physician understanding and application of surrogate decision-making laws in clinical practice	Comer (2016)

## Sheet: Clinical or Research practice
Supplement Table S2 Data extraction - Practice
Norm	Aim of study	Study Title	First Author
Research participation	Examine the research participation experiences of children and adolescents with inflammatory bowel disease.	Children’s perspectives on the benefits and burdens of research participation	barned (2018)
Research participation	evaluate and contrast the awareness and perception of participants and non-participants of industry-sponsored research trials (ISRT) on ethical, safety, and protection topics	Participants’ awareness of ethical compliance, safety and protection during participation in pharmaceutical industry clinical trials: a controlled survey	GonzalezSaldivar (2019)
Clinical practice palliative treatment at home	explore nurses’ experiences of compassion when caring for palliative patients in home nursing care.	Nurses’ experiences of compassion when giving palliative care at home.	Devik (2019)
Clinical practice relative involvement	explore how nurses and physicians experienced and addressed ethical challenges when they dealt with relatives in what have traditionally been one-on-one consultations at two Norwegian hospital outpatient clinics.	Involving relatives in consultations for patients with long-term illnesses: Nurses and physicians’ experiences	Dreyer (2019)
Clinical practice One-to-one contact	elicit healthcare staff’s experiences of implementing ‘one-to-one contact’ between residents and carers in nursing homes.	Healthcare staff’s experiences of implementing one to one contact in nursing homes	Helgesen (2019)
Clinical practice Nursing documentation	explore factors influencing nursing documentation from nurses’ perspectives in the Iranian nursing context.	Unsafe Nursing Documentation: A Qualitative Content Analysis	Tajabadi (2019)
Clinical practice abortion clinics	Explore ambivalent abortion-seeking women’s experiences of their encounters with health personnel.	Beyond autonomy and care – experiences of ambivalent abortion seekers	Kjelsvik (2019)
Clinical practice physical restrain	explore the perspectives and behaviors of healthcare professionals toward forceful physical restraint in pediatric care.	Caregivers blinded by the care: A qualitative study of physical restraint in pediatric care	Lombart (2019)
Clinical practice physical restrain	explore factors behind ethical dilemmas for critical care nurses over using physical restraint for patients	Factors behind ethical dilemmas regarding physical restraint for critical care nurses	Salehi (2019)

## Sheet: Tabelle2
Evaluative Studies	84
Non-Evaluative Studies	129
Mixed-Studies	24
Theoretical Studies	105
Other	62
